# Supplementary material for: Integrated multi-omics analyses reveal that BCAM is associated with epigenetic modification and tumor microenvironment subtypes of clear cell renal cell carcinoma
Source: Clin Epigenetics. 2022 Aug 8;14:99. doi: 10.1186/s13148-022-01319-2 (PMC9361577; doi:10.1186/s13148-022-01319-2)
Supplement: Supplementary file 1 — Additional file 1: Table S1. Markers for different cell types in scRNA-seq. [file 13148_2022_1319_MOESM1_ESM.xlsx]

## Sheet: Sheet1
Cell type	Marker
B cells	CD19
	CR2
	MS4A1
Dendritic cells	GZMB
	IL3RA
Granulocytes	CEBPE
	HDC
	MS4A2
Macrophages	CD163
	CD68
	MARCO
	MRC1
	MSR1
Monocytes	FCGR3A
NK cells	KIR2DL4
Plasma cells	PIM2
T cells	CD3E
	CD4
	CD8A
	FOXP3
	IL17A
Endothelial cells	CD34
	PECAM1
	SELE
	SLC2A1
	VWF
Fibroblasts	COL3A1
	FBN1
	LUM
Smooth muscle cells	ACTA2
	ACTG2
	CNN1
	MYH11
Colecting duct cells	AQP2
	CLDN8
	PVALB
	TMEM213
Distal tubular cells	SLC12A1
	TMEM72
	UMOD
Proximal tubular cells	MIOX
	NAT8
	SLC22A8
	TMEM174
