# Supplementary material for: Integrated multi-omics analyses reveal that BCAM is associated with epigenetic modification and tumor microenvironment subtypes of clear cell renal cell carcinoma
Source: Clin Epigenetics. 2022 Aug 8;14:99. doi: 10.1186/s13148-022-01319-2 (PMC9361577; doi:10.1186/s13148-022-01319-2)
Supplement: Supplementary file 2 — Additional file 2: Table S2. Clinical characteristics of the BCAM-low and BCAM-high subgroups of RCC patients. [file 13148_2022_1319_MOESM2_ESM.xlsx]

## Sheet: Sheet1
	Feature	BCAM-low	BCAM-high	P-value
Age	Mean (SD)	61.8 (11.8)	58.7 (12.9)
	Median [MIN, MAX]	61.5 [32,90]	59 [17,88]	0.003
Gender	Female	150	138
	Male	291	304	0.416
pT stage	T1	42	37
	T1a	101	144
	T1b	84	82
	T2	42	53
	T2a	10	7
	T2b	9	9
	T3	7	6
	T3a	92	77
	T3b	39	20
	T3c	2	1
	T4	12	3
	TX	1	3	0.013
pN stage	N0	229	192
	N1	20	23
	N2	3	2
	NX	189	225	0.079
Metastatic status	M0	348	347
	M1	58	33
	MX	35	62	0.001
Grade	G1	4	10
	G2	115	112
	G3	123	83
	G4	56	19
	GX	3	2	0.001
