# Supplementary material for: Integrated multi-omics analyses reveal that BCAM is associated with epigenetic modification and tumor microenvironment subtypes of clear cell renal cell carcinoma
Source: Clin Epigenetics. 2022 Aug 8;14:99. doi: 10.1186/s13148-022-01319-2 (PMC9361577; doi:10.1186/s13148-022-01319-2)
Supplement: Supplementary file 4 — Additional file 4: Table S3. Differential genes between the BCAM-low and BCAM-high subgroups. [file 13148_2022_1319_MOESM4_ESM.xlsx]

## Sheet: BCAM文章-Supplementary Table 4
Gene	Regulation
BUB1	Up
AIM2	Up
TNIP3	Up
MFSD2A	Up
SAMSN1	Up
TNFSF13B	Up
RRM2	Up
PLEK	Up
MOCOS	Up
NPL	Up
TNFRSF9	Up
CXCR6	Up
GBP5	Up
CD38	Up
BCL2A1	Up
CXCL13	Up
TLR2	Up
CCR1	Up
EVI2A	Up
SLAMF8	Up
ANKRD22	Up
P2RY10	Up
SLAMF7	Up
STAT1	Up
CD200R1	Up
AQP9	Up
FYB1	Up
TRAT1	Up
INHBE	Up
CD84	Up
CRTAM	Up
TIGIT	Up
KIF2A	Up
CHI3L2	Up
SOD2	Up
GPR174	Up
MSR1	Up
PIK3AP1	Up
ME1	Up
APOC1	Up
TLR8	Up
ZBED2	Up
ADAMDEC1	Up
IGF2BP3	Up
HTRA4	Up
IL20RB	Up
BTBD11	Up
IFNG	Up
BIRC3	Up
THEMIS	Up
SLC7A7	Up
LILRB4	Up
CCR5	Up
CALHM6	Up
PTPRC	Up
CXCL10	Up
PSAT1	Up
FCGR1A	Up
PLA2G2D	Up
RNASE2	Up
CYBB	Up
SIRPG	Up
SH2D1A	Up
FCGR3A	Up
TOX	Up
LAG3	Up
HLA-DOB	Up
GCNT3	Up
SDS	Up
F2	Up
BASP1	Up
EOMES	Up
PAEP	Up
SAA1	Up
KDELR3	Up
ABCC2	Up
SLAMF6	Up
MAT1A	Up
FASLG	Up
PTPRH	Up
HLA-DQA1	Up
CD27	Up
C1QB	Up
LBP	Up
SAA2	Up
BHLHA15	Up
RARRES1	Up
VSIG4	Up
FDCSP	Up
SAA2-SAA4	Up
PPP1R1A	Up
PDCD1	Up
CDCP1	Up
PRAME	Up
CD8B	Up
GFPT2	Up
CXCL9	Up
GZMK	Up
CD2	Up
IGFBP1	Up
HLA-DOA	Up
CXCL11	Up
CPNE7	Up
GC	Up
CD8A	Up
CLMP	Up
STEAP3	Up
UBD	Up
C1S	Up
DNER	Up
GJB2	Up
LYZ	Up
CD163	Up
MGST1	Up
CD3D	Up
SLC38A5	Up
C2	Up
CPA4	Up
PI3	Up
MZB1	Up
SYT13	Up
MARCO	Up
GPNMB	Up
SEMA3C	Up
C11orf86	Up
FGA	Up
HP	Up
CYSLTR2	Up
PPP1R14D	Up
APOH	Up
C1R	Up
JCHAIN	Up
CRP	Up
OR2I1P	Up
C10orf99	Up
IGLL5	Up
GDA	Up
APOB	Up
SPOCK1	Up
CCL18	Up
FGB	Up
FGG	Up
CXCL5	Up
CD70	Up
SLPI	Up
BCAM	Down
EFCC1	Down
JUP	Down
CASKIN2	Down
JAG2	Down
GSN	Down
CCM2L	Down
LAMB2	Down
TCF7L1	Down
RASIP1	Down
SLC9A3R2	Down
CRIP2	Down
RAMP2	Down
NOVA2	Down
TMEM88	Down
TMEM204	Down
TLE2	Down
KANK3	Down
HYAL2	Down
GATA2	Down
TNS2	Down
SEMA6B	Down
HID1	Down
PRR29	Down
IL3RA	Down
PPP1R13B	Down
FLT4	Down
PLVAP	Down
PCGF2	Down
TIE1	Down
PKN3	Down
VWA1	Down
MYOZ1	Down
ENG	Down
SLC44A2	Down
DLL4	Down
SMTN	Down
MANSC1	Down
DOCK6	Down
FAM110D	Down
CLDN5	Down
RAPGEF3	Down
CDC42EP2	Down
WTIP	Down
ROBO4	Down
ESAM	Down
AATK	Down
SH2D3C	Down
SOX17	Down
LIMS2	Down
MAGI1	Down
FAM167B	Down
USHBP1	Down
SEMA3F	Down
NOTCH4	Down
FAM43A	Down
ECE1	Down
SOX18	Down
TBXA2R	Down
NRGN	Down
TSPAN7	Down
EXOC3L1	Down
PLAC9	Down
TP53I11	Down
SCARF1	Down
ARAP3	Down
LDLRAD2	Down
CLEC14A	Down
RERGL	Down
MMP15	Down
HRC	Down
TMEM255B	Down
PDGFB	Down
CPAMD8	Down
JAM3	Down
SCGB3A1	Down
ARHGEF15	Down
HSPA12B	Down
ACVRL1	Down
INKA1	Down
HOXD9	Down
RAMP3	Down
NRIP2	Down
ICAM2	Down
CHST7	Down
ARHGAP23	Down
MCF2L	Down
GIPC3	Down
CDH5	Down
LIPE	Down
ZNF423	Down
SNED1	Down
DIPK2B	Down
FUT1	Down
KANK2	Down
MMRN2	Down
ARVCF	Down
PALM	Down
TINAGL1	Down
RPS6KA2	Down
MSI1	Down
SOX7	Down
GPIHBP1	Down
RBP7	Down
TBX2	Down
TAL1	Down
CLEC1A	Down
CDKN1C	Down
TNFRSF4	Down
PCDH12	Down
ID3	Down
F2RL3	Down
ANKRD65	Down
GABRD	Down
TPPP3	Down
PDE2A	Down
INSR	Down
ECSCR	Down
HEY1	Down
ITPKB	Down
ISYNA1	Down
GPR3	Down
ARHGEF17	Down
EPHB4	Down
NPDC1	Down
THSD1	Down
COX4I2	Down
ATP1B2	Down
GPR4	Down
BCL6B	Down
IGFBP7	Down
FXYD6	Down
GJC2	Down
JAM2	Down
FAM107A	Down
CCL14	Down
CD34	Down
PLAT	Down
CLEC3B	Down
ERG	Down
TAMALIN	Down
LDB2	Down
CDC42EP5	Down
HOXD8	Down
PDE9A	Down
TMEM150C	Down
FYN	Down
S1PR5	Down
ITPRIP	Down
LMO2	Down
EFNB2	Down
CYGB	Down
SOX13	Down
NES	Down
CRACDL	Down
RHOJ	Down
SLC45A4	Down
SHC2	Down
RGCC	Down
TGFB1I1	Down
DCHS1	Down
FRY	Down
EGFL7	Down
ADCY4	Down
MMP28	Down
HEY2	Down
BGN	Down
ADAMTS7	Down
CYP4X1	Down
SEMA3G	Down
NDRG2	Down
EMP2	Down
BMP6	Down
MCAM	Down
GJA4	Down
NYNRIN	Down
KCNQ1	Down
PALMD	Down
PEAR1	Down
SGCA	Down
EPAS1	Down
ZNF853	Down
SOCS2	Down
KLF2	Down
GNG7	Down
KCNN3	Down
COL18A1	Down
GRB10	Down
CAVIN1	Down
SHANK3	Down
ITGA7	Down
PLXNA2	Down
PTP4A3	Down
PDE7B	Down
MYCT1	Down
UNC5B	Down
MECOM	Down
FGD5	Down
NRARP	Down
NOTCH1	Down
GAS6	Down
NOS3	Down
CPNE5	Down
HES1	Down
CSPG4	Down
ADGRA2	Down
RASL12	Down
JUND	Down
DLL1	Down
ARC	Down
DIPK1B	Down
LRRC32	Down
PLXND1	Down
SPARCL1	Down
OLFML2A	Down
NOTCH3	Down
LRRC4B	Down
ATOH8	Down
SPRY1	Down
PDGFD	Down
ADRA2B	Down
GRIK3	Down
NGFR	Down
PYGM	Down
DACH1	Down
ADCY5	Down
FOXF1	Down
TCF15	Down
C11orf96	Down
EFNB3	Down
GDF6	Down
DOCK9	Down
BTNL9	Down
S1PR1	Down
COL4A2	Down
SLCO2A1	Down
VWF	Down
EFHD1	Down
MARCKSL1	Down
EMP1	Down
PTPRB	Down
LTBP3	Down
SPAAR	Down
CYYR1	Down
AVPR2	Down
FILIP1	Down
GALNT15	Down
JAG1	Down
EDNRB	Down
ANO1	Down
MYH11	Down
SCN4A	Down
PECAM1	Down
LAMC3	Down
FOXS1	Down
RNASE1	Down
LAMA5	Down
MFGE8	Down
HSPG2	Down
GJA5	Down
TPSAB1	Down
SHE	Down
WFDC1	Down
TNXB	Down
C2CD4C	Down
SCN4B	Down
EMCN	Down
KIF26A	Down
ITM2C	Down
ELN	Down
KCNA5	Down
PODXL	Down
CACNA1H	Down
AFAP1L1	Down
CDH13	Down
RFLNB	Down
C3orf70	Down
LAYN	Down
PIK3R3	Down
ADAMTSL2	Down
CAVIN2	Down
RGS5	Down
DOC2B	Down
NFATC4	Down
TM4SF1	Down
PCDH1	Down
PLPP1	Down
RAI2	Down
RAPGEF4	Down
SLIT3	Down
TRIL	Down
P2RY8	Down
SPRY4	Down
HES4	Down
TRIB2	Down
ACE	Down
NGF	Down
GFOD1	Down
POPDC2	Down
CLDN3	Down
NPR1	Down
TEK	Down
RNF208	Down
COL21A1	Down
CITED4	Down
WNT6	Down
MGP	Down
RASD1	Down
TCF21	Down
GGT5	Down
APCDD1	Down
NFASC	Down
NPY1R	Down
KDR	Down
ENPP2	Down
PTGIR	Down
NTN4	Down
FATE1	Down
ADGRF5	Down
HOXB5	Down
RAPGEF5	Down
EBF1	Down
LHFPL6	Down
WLS	Down
IER2	Down
RHOB	Down
MATN2	Down
TMEM233	Down
PPP1R14A	Down
CX3CL1	Down
A2M	Down
FLT1	Down
EBF4	Down
NR4A1	Down
KCNE4	Down
EPHA2	Down
NR2F1	Down
ID1	Down
INHBB	Down
APOD	Down
FCN3	Down
PARM1	Down
CASQ2	Down
CCDC85B	Down
HIGD1B	Down
TACSTD2	Down
ADGRL4	Down
DNASE1L3	Down
HSD11B2	Down
HEYL	Down
GJA1	Down
FGF1	Down
REM1	Down
PRKG1	Down
FBLN2	Down
RBPMS2	Down
FAM162B	Down
LZTS1	Down
BMP4	Down
IRAG1	Down
SEMA6D	Down
TCF4	Down
GPR20	Down
AGTR1	Down
CSRNP1	Down
DLX5	Down
ITGA9	Down
TBX3	Down
GIMAP8	Down
PDGFRB	Down
ESM1	Down
DKK3	Down
EMX2	Down
PCDHB4	Down
ABCG2	Down
AUTS2	Down
HOXD10	Down
TFF3	Down
ITGA8	Down
JUNB	Down
THY1	Down
PLCL1	Down
VSIG2	Down
TPSB2	Down
ECRG4	Down
ESPN	Down
TMEM47	Down
IGF2	Down
CD93	Down
BEX5	Down
SLC14A1	Down
TCIM	Down
KCNK5	Down
KRT7	Down
LINGO1	Down
RGL3	Down
EBF3	Down
TPM2	Down
APLNR	Down
CHST1	Down
CCN1	Down
COL4A1	Down
CA4	Down
KCNE3	Down
SLC44A4	Down
NR3C2	Down
SCD5	Down
SOD3	Down
FGFBP2	Down
WSCD1	Down
ATP1A2	Down
LRRC17	Down
COL15A1	Down
APOLD1	Down
EDN2	Down
PTH1R	Down
RGS7BP	Down
EPCAM	Down
C1QL4	Down
KIF12	Down
COL25A1	Down
KITLG	Down
SELP	Down
SLC16A11	Down
DMKN	Down
ANGPTL2	Down
FOXC2	Down
TIMP3	Down
CD248	Down
FHL5	Down
MEDAG	Down
LMOD1	Down
FRZB	Down
INMT	Down
EDN1	Down
KDF1	Down
AQP1	Down
ANGPT2	Down
LARGE2	Down
PLN	Down
PCDH17	Down
SAMD11	Down
FBXL16	Down
SNAI1	Down
ID4	Down
EFS	Down
TESC	Down
CALCRL	Down
PNMA6A	Down
SCARA3	Down
CCDC3	Down
FOSB	Down
RASAL1	Down
COX7A1	Down
TAGLN	Down
PRND	Down
CYS1	Down
ZNF711	Down
VEGFA	Down
SLC6A3	Down
TPPP	Down
STAC2	Down
CCN2	Down
TCEAL2	Down
PKHD1	Down
C1orf210	Down
PDLIM4	Down
ASPG	Down
CKB	Down
TMEM125	Down
RIPOR3	Down
ALPK3	Down
KCNJ1	Down
BEX1	Down
AMN	Down
RCAN2	Down
ACKR1	Down
CNN1	Down
GGT6	Down
IRF6	Down
PNMA3	Down
SCGN	Down
FOS	Down
KRT17	Down
SMIM24	Down
CES3	Down
MASP1	Down
PHGDH	Down
IGFBP2	Down
CDH16	Down
C14orf180	Down
RNF186	Down
ADSS1	Down
FBLN5	Down
BSPRY	Down
MAL	Down
CCDC8	Down
SST	Down
PGF	Down
SLC5A8	Down
PLG	Down
MYL3	Down
PCDH10	Down
CHST9	Down
SCGB1D2	Down
SLC17A4	Down
NXPH4	Down
CLEC18B	Down
AEBP1	Down
RAB25	Down
PTN	Down
NPR3	Down
REN	Down
MUC20	Down
PCK1	Down
ATP6V1B1	Down
DPEP1	Down
MGAM	Down
ALDH1L1	Down
COL23A1	Down
SLC9A3	Down
PROM1	Down
FABP4	Down
PRR15L	Down
ALPL	Down
KISS1R	Down
SLC22A12	Down
NDUFA4L2	Down
SULT1C4	Down
UMOD	Down
TMEM72	Down
BHMT	Down
CYP4A11	Down
SLC6A19	Down
TMEM174	Down
AOC1	Down
NAT8	Down
SLC22A6	Down
ALDOB	Down
